# Supplementary material for: Identification of genomic sites for CRISPR/Cas9-based genome editing in the Vitis vinifera genome
Source: BMC Plant Biol. 2016 Apr 21;16:96. doi: 10.1186/s12870-016-0787-3 (PMC4839089; doi:10.1186/s12870-016-0787-3)
Supplement: Additional file 2: — Numbers and compositions of the observed PAMs on individual chromosomes. (XLS 33 kb) [file 12870_2016_787_MOESM2_ESM.xls]

## Sheet: Sheet1
Supplement table 1 Composition of the PAMs on each chromosome
	NGG		AGG		TGG		CGG		GGG		CCN		CCA		CCT		CCG		CCC		All
	All	Specific	All	Specific	All	Specific	All	Specific	All	Specific	All	Specific	All	Specific	All	Specific	All	Specific	All	Specific	ALL	Specific
Chr1	33	2	286671	204092	334432	240441	63082	42512	191652	135594	21	0	318169	229920	274439	194818	59+R4:S4619	40083	182566	129131	1651065	1216593
Chr2	30	1	235930	153123	272630	178790	52592	32067	156537	101655	24	0	259724	170668	226608	146244	50043	30551	149941	97260	1404059	910359
Chr3	25	0	239054	147481	279262	173892	53294	31218	156568	96720	34	0	271986	169567	231978	143521	50482	29846	154191	95053	1436874	887298
Chr4	46	3	297330	206049	348833	244456	64378	41376	197059	135141	38	4	328512	230856	283833	197449	60988	39234	186922	128657	1767939	1223225
Chr5	58	3	317740	208221	369549	244592	70067	42109	213011	137385	47	0	352081	233522	303293	199538	66047	39845	203152	132050	1895045	1237265
Chr6	45	2	264907	194100	309510	229334	55560	38222	177072	129059	34	0	294460	217951	254246	186009	52455	36143	169257	122199	1577546	1153019
Chr7	49	0	259251	180920	305810	215575	56384	37773	174682	121888	41	0	292676	206539	249046	173285	53448	35875	165193	115020	1556580	1086875
Chr8	24	1	279230	208883	328162	248788	62764	45333	188380	140864	28	1	315978	239676	270050	201868	605+R11:U11	43848	181134	135516	1625750	1264778
Chr9	49	1	273508	165404	322142	193775	62710	33892	180484	107904	48	4	309686	187820	266766	159880	58308	31957	174863	104564	1648564	985201
Chr10	37	1	223094	141271	260206	165896	45779	26918	145508	91697	40	1	247956	157978	216697	137148	43272	25589	141405	89339	1323994	835838
Chr11	36	3	249238	169294	289959	200272	56019	35512	165345	111086	43	4	275976	190498	243455	165309	53712	33442	159898	107872	1493681	1013292
Chr12	38	1	284608	180381	330078	210536	61484	35943	187210	118576	31	1	317328	202760	274972	173883	58130	34086	179741	113044	1693620	1069211
Chr13	43	1	304210	194885	347660	225063	64028	39370	196987	126085	49	2	339670	218433	293383	186950	61061	37159	192734	122897	1799825	1150845
Chr14	53	0	380167	253051	437429	292500	79873	49215	249793	164399	47	0	426421	285808	366550	243256	76383	46982	241258	159822	2257974	1495033
Chr15	39	0	251076	153308	291823	178566	58656	33423	170320	103232	39	2	279101	170802	239290	146839	55844	31340	160143	98172	1506331	915684
Chr16	28	2	263985	154726	307198	180449	60214	32741	172242	100623	30	1	297314	174079	254119	148526	56802	31258	165698	96851	1577630	919256
Chr17	35	1	217182	153279	253774	180008	50766	31855	148013	102140	23	1	240571	172466	206024	146089	47333	30045	139852	97310	1303573	913194
Chr18	33	0	361317	245615	421470	289417	82464	54486	238789	162827	44	0	413431	284177	354635	238788	79208	52447	235784	159903	2187175	1487660
Chr19	45	0	293936	176698	339384	206496	61713	35035	189368	114648	48	2	329474	199310	283953	170181	59529	33017	184477	110560	1741927	1045947
ChrUn	291	8	489314	195504	564214	224684	142766	50757	331386	132444	284	11	535589	210816	466640	185065	133372	47661	314940	123835	2978796	1170785
Average	51.85	1.5	288587	184314	335676	216176	65229.7	38487.8	191520	121698	49.65	1.7	322305	207682	277999	177232	62023.2	36520.4	184157	116953	1.7276e+06	1.09907e+06
Note: the random chromosome are not caculated in this table, these chromoosmes are too short and the site in these chromosmes can not stand for the average level.
